# Supplementary material for: Comparative genomic analysis of carbon and nitrogen assimilation mechanisms in three indigenous bioleaching bacteria: predictions and validations
Source: BMC Genomics. 2008 Dec 3;9:581. doi: 10.1186/1471-2164-9-581 (PMC2607301; doi:10.1186/1471-2164-9-581)
Supplement: Additional file 1 — Genes involved in carbon fixation in A. ferroxidans DSM 16786, A. thiooxidans DSM 16786 and L. ferriphilum DSM17947. [file 1471-2164-9-581-S1.csv]

Organism	Name	Function	Amino Acid Sequence
Acidthiobacillus thiooxidans DSM17318	CbbL	Large Subunit Rubisco Form I	MAGKYEAGVKEYRHTYWAPDYVPLESDLLACFKIIPQPGVDREEAAAAVAAESSTGTWTTVWTDLLTDMDYYKGRAYRIEDVPGDDAAFYAFIAYPIDLFEEGSVVNVFTSLVGNVFGFKAVRALRLEDVRFPLHYVMTCNGPSHGIQVERDLLDKYGRPMLGCTIKPKLGLSAKNYGRAVYEALRGGLDFTKDDENVNSQPFMRWRDRFLFVADAIHNAEAQTGERKGHYLNVTAPSPEEMYERAEFAKELGMPIIMHDFLTGGFCANTGLARWCRKNGVLLHIHRAMHAVIDRNPNHGIHFRVLTKALRLSGGDHLHTGTVVGKLEGDRASTLGWIDLLRESYIPEDRSRGIFFDQDWGSMPGAFAVASGGIHVWHMPALVSIFGDDSVLQFGGGTL…
Acidthiobacillus thiooxidans DSM17318	CbbS	Small Subunit Rubisco Form I	MADVQDYKQVRRYETFSYLPPMSAEQIRAQIQYIVAQGWNPAVEHVEPSRSFTHYWYMWKLPMFGERSVDAILAELEACHREYPGHLVKLIGYDNYTQSQGLAFVVYRGS
Acidthiobacillus thiooxidans DSM17318	CsoS2	Carboxysome protein	MSELSASGHLRGRALAQKMRRQQAVRKQTERTRSVPAAAEPKSVPNSMKTESTAAVVMSPSVHIDNMSQKNSGREAALAHRAQRCTGAQCWSDPEQRRSRSRRRVAPAESSQAVMVAEKVEQPLIPGVEESFLDSVCEMVESSPSDFAWRENSVRQLCKARRQTLSQKGKVALTVMRGLSSAAARLRYLQNGNGREFARLHRQEQAEHGRGRTQPARAAGQLRSRKYRAPQKVEVDTTLAGSEVTGTQVTRQAAVTGNEAGSCRGITGTEYVGTDQFTSFCNSRPAPNPAKVGQSSTTARQSVSGTQLGRSADVTGDEAGTCTAVTGTEYLSMENFGAFCQSDLPARPQKVAMGISAKQRLPISGSDEARAVAVTGSETGVQQRITGSQYSDAGVARMT…
Acidthiobacillus thiooxidans DSM17318	CsoS3	Carboxysome protein	MPMPMARQFSQAVHVQVPQQADGKPAVHPACASLPAHQCHHALVNKTENDRLARFESSIKRRFDEIVPVLKEVAALGASRDFTEQANRLAEQHLGHPFPEGVLERSWIHGVDVPTLYSSSIFSALAAGVEQFSQRIHQEVADAQSLDALLVDCGFHAINVSACADGRLKGLFTYILRLPASDLLRYSTFAGTLFDVEDDILDWQAAELRRFREGYPSTSDSGTRYLKVAVYHRSSLDPLHQGCAAHQSNEKLAMEASLERLQQFRHGIENAFCCGASTDILLIGLDTDTDAIRIHVPDSHGDLSLFRSVDNAELYKKTLGMNADQARLAIYEAIANVSDVGGWGQGDGKPHDGMRRLIANLLINNLSQIEYVIENFGGWYPDRGHGERFMSIGDGFQEL…
Acidthiobacillus thiooxidans DSM17318		Carboxysome protein A	MKIMRVEKTLVSTNRIAEMGHRPLLVVQEKEGGPRSLAVDAVGCIPGDWVICVGSSAAREAAGSKDYPSDLTIIGIIDNWDPL
Acidthiobacillus thiooxidans DSM17318		Carboxysome protein B	VEIMQVVSELVVTRRVPGLKQSSLRVLSDATGKLNVAMDPVGVPPGKWVFTVAGSAARYAAGDFEIHTDLTIGGIIDFWEP
Acidthiobacillus thiooxidans DSM17318		Carboxysome protein S1A	MADVSGVALGMIETRGLVPAIEAADAMTKAAEVRLIGRQFVGGGYVTVLVRGETGAVNAAVRAGADACERVGDGLVAAHIIARVHSEVEHILPKAATA
Acidthiobacillus thiooxidans DSM17318		Carboxysome protein S1B	MAEVTGIALGMIETRGLVPAIEAADAMTKAAEVRLIGRQFVGGGYVTVLVRGETGAVNAAVRAGADACERVGDGLVAAHIIARVHSEVEHILPKAPSA
Acidthiobacillus thiooxidans DSM17318		Carboxysome protein S1C	MAALTGIALGMIETRGLVPAIEAADAMTKAAEVRLVGRQFVGGGYVTVLVRGETGAVNAAVRAGADACERVGDGLVAAHIIARVHTEVEHILPQSPSADGSGRDGDVTGNLS
Acidthiobacillus thiooxidans DSM17318	CbbM	Rubisco Form II	MDQSSRYADLSLREEDLIAGGKHILVAYKMKPKAGYGYLASAAHFAAESSTGTNVEVSTTDDFTKGVDALVYHIDEATEDMRIAYPMDLFDRNILDGRMMIVSFLTLAIGNNQGMGDIAHAKMIDIFFPPRAIQLFDGPARDISDLWRILGRPIKDGGYIAGTIIKPKLGLRPEPFAEAAYQFWLGGDFIKNDEPQGNQVFSPLKKTIPLVADAMKRAMDKTGQPKLFSANITADDHYEMCARADYILGIFGPDADKVAFLVDGFVGGPGMITTARRQYPGQYLHYHRAGHGMITSPSALRGYTAFVLAKISRLQGASGIHVGTMGYGKMEGENDDRNIAYMIERDECQGPVYYQKWYGMKPTTPIISGGMNALRLPGFFENLGHGNVINTAGGGSYGH…
Acidthiobacillus thiooxidans DSM17318	CbbQ	Rubisco activation protein	MNPGNPVYDYMVNKEPYYHPQGDEIALFTAAYARRLPVMIKGPTGCGKSRFVEYMAWKLGKPLITVACNEDMTAADLVGRWLLDAEGTRWQDGPLTVAARYGAICYLDEIVEARQDSTVVIHPLTDHRRQLPLDKKGELIQAHADFQLVISYNPGYQSLMKDLKQSTKQRFAAFRFDYPETKVETEILVREVGIPEQTAEQLVALAKSSRNLKGHGMDEGISTRLLVYAASLIADGVPATRACRMALMDPITDDEDIRSTLEHAIDATFN
Acidthiobacillus thiooxidans DSM17318	CbbO	Rubisco activation protein	MPPSTDAETGSAIPPDEDYWRRHLDCAFSSVQAVFADCLTVAAAQWQEQELFAYVDAARFLCKLGRGAEPVMAFLEGWPEVAAAVGHDCIDPVLQWVAKIQRSPNGDVIGLFFQMLPAVTRALPNQTLLRDYLDLLTDIAERSSASIHGRHAILPSRALPEFIRLAAELLQKVNLEGLQTWAEYGLRYYASNPERQADYFALQSADSRAIFQEQRDGTLLRTQEREMDLYLRALWDEPAMLVPYSEAFDHLRRPQPYLDSLGMHLPDLYHDREGISGLDQYRLALAHLAAHRRYSQALLADNWSPFQRLYIEYFEDARVDTLILRRFPGLRTLMLQLHPHPEEDACDSGQESCVRHRLTLFSRAILDPEHGYQNPVLRQFVQRFHEQMLNSSGSTRSIA…
Acidthiobacillus thiooxidans DSM17318	BicA	Bicarbonate trasnporter	MNQSINLSPLKNLRADAPAAVVVALVAMPLCLGVALASGTPLIAGLIAGIMGGVLVPLFSRSPLAVSGPTPAIVATLLVAMETLHSFPALLLAVVIAGGIQIILALLRAGVVAYFFPSAVIQGILSAIGIIIILKQFPYAIGFDIGEFGNQDFFDAHGENTFSAVIAALAHVEWGALLVSVLALVILIVWDKIAVLRKQTWLSGPLMAVVFGTLLNVLFVHALPGLAIDKSNLVNLPEIRSLADLRGMLQMPDWGMIGSKTVWMTAIAITFIASLESLLSTEASDKLDPFKRRTPLDRELLGQGVANIASGLIGGLPVAAVIVRSTANVAAGARTKASAFLHGIFLLLAVLFLATLMNHIPLAALASILIFVGFKLAHPKIFQKMFKLDKSQYLPFLIT…
Acidthiobacillus thiooxidans DSM17318	Sbp	Sedoheptulose bisphosphatase	MSSIGSLALSLLPVTESAARAASDWIGRGEKELGDGAAVDAMRAAIALVPMRGVVIIGEGEKDEAPMLYNGEQVGSGTGPEVEIAVDPVEGTTFLAQGMPGSICVLAAAPKGSMFQPGPAYYMDKLIVPAPARGKIDPEAPMKAKLQALAKSLGKDVKELRIFLLKKPRHDAMIREIQAAGATVRLQTDGDVSGGIMAALGTKVDAMMGIGGTPEGVISACAARAMGADMFGCLAPQKPGEAEAIAEAGLKVGQWLSRDELVSSDDVLFVATGLTSGDILDGVTRSHYFVESETLVISGHDGILRRVRTHQRAD
Acidthiobacillus thiooxidans DSM17318	PEPS	Phosphoenolpyruvate synthase	MTAKYIRFFNEIRIEDVPLVGGKNASLGEMYHQLTPQGVKVPNGFAITGDAYHHLLDQAGAWPKLHEALDGLDPDNVRDLAKRGAKAREIVYSAPLPEDLQTEILAAYAQLRQEYGDTLSLAVRSSATAEDLPTASFAGQQDTYLNISGEAALLDACRRCFASLFTDRAIHYRVDQGFDHFKVALSIVIMKMVRSDLATSGVMFSLDTETGFRDAVFITASWGLGENVVQGTVNPDEYYVFKPAFQKGKKAVLRRVLGSKKIKMIYTEGDTRHGTRNVPTHLDEQERFCLKDEDIFILADYAIKIENHYSQKMGESRPMDMEWAKDGLDGAIYMVQARPETVASQKKGQILEEYILGEHGKRLGSGRAVGSKIATGPVRIIRSLEHLAEFRPGEILVAD…
Acidthiobacillus thiooxidans DSM17318	PK	Pyruvate kinase	MKLPKHRSKIVCTIGPASDAPNVLEQMIRAGMNVARLNLAHGTPDEHRARIARIRDAARKTGYRVAILADLPGPKIRIGRLPAPVTLKHGDHVLLAPGAPGTAQAIPLELPPLAKPLVKGDTVYLNDGFLELRVEQHDHQGVLCQVIVGGVLLSHKGVNLPGVYLEGGALTAADRELLAFVLKAGVDGLSVSFVESAEDLHAARRAANTLGFHPFLVAKIERARAWKHIDAIIDATDAIMVARGDLGVEVPIEEIAIIQKRLIRKTRAVGKPVITATQMLESMVHNRRPTRAEVTDVANAILDGTDCIMLSEESAMGDFPVEAVKMLAEIARVTEKNRAELNPLSSIDLDDKPGVESIIASNVRHSAERLHPLFVVTPTETGTTAARIARFRLEPWILA…
Leptospirillum ferriphilum DSM17947	CcsA	Citryl-CoA synthetase, subunit A. Large Subunit	MKLYEHEALESIYKKYKIPAPRFVFATEPNEKVREFIEKEPAVVIKSMVLVGKRGKAGAVKVVADKAQALDVFRDLATREVYGEKSIGALVAEKLDIKKEFYLSVTYSTKDRAPAIIFSEHGGMEVEEINPELIHTHVVRDVRSVYPYQIRNFLVGIKFSDPDLLRPLSELIVSVFHAFWQTEARLLEINPLVVAQVGDKKKLVAADAVVLLDDDASISPAVRFGARGGMGRPLTQREQDAILIDQGDHRGKAGSYVELDGDVALMTFGGGGSTVTAETAIEAGLRIANLTDIGGNPPAEKMYKIARIILSKPGLKAVLVCGGTASNTRIDVTLGEGLAKALDDMKAEGKLDPNLVWVVRRSGPEYVKGLRMLHECFVRNGIRGEIYDSQLPITEAPLR…
Leptospirillum ferriphilum DSM17947	CcsB	Citryl-CoA synthetase, subunit B. Small subunit	LKGPIYLNEKTGVVVIGATGREASQVIRESEALYPGIVKAGVTPGKGGSTELPVPIFDTLAQAVQDPKVGKSINTALIYVPPVSVLDAVMECLDGGIKVLYIITEHVPIRDSEIIYQEKVRHNAVIVGGTSLGCYVPSVGRIGAIGGKDPSIAFKAGGLVIISKSGGLTVTTAEMFKRRGWGTYCALAIGGDIISNTTYADVLKELKDDPNVKGVVMLGEPGGSYEEQAAELIQAGGFSKPVAAFISGRFQERMPEGVAFGHAGAIVERGMGKASDKIARLEAAGKKHPVKVAFYYHELLSAIESLGVPRDFEDSTTDFVKPLYSTIG
Leptospirillum ferriphilum DSM17947	AcnA	Aconitase A	MALNLTQKIFKDHLVSGEMAPGKEVAIKIDQTLTQDATGTMSYLQFEALGLDRVRTELSVSYVDHNMLQTGFENADDHRYLQTVAARYGIIFSRPGNGICHQVHLERFGKPGKTMLGSDSHTPTNGGLGMIAIGAGGLDVALAMGGEPFHLAMPKVVLVKLTGKLQPFVSAKDIILELLRRLTVKGGVNRIFEYGGEGVSSLSVPERSTITNMGAELGATTSIFPSDEKTRQYLKAQGREQDYRPFSADPGASYDEVVEIDLNTLEPLIAQPHSPDNVVKVREIKGIPVSQVAIGSCTNSSYKDLMQISSVMTGKTVHPNVSLGFSPGSRQTLEMISQNGVLANLITSGARLLESACGPCIGMGFAPPSGGVSVRTFNRNFEGRSGTKDAKVYLASPEW…
Leptospirillum ferriphilum DSM17947	Ccl	Cityl-CoA lyase	LRQLLFCHFSVQIPACAGGSMSEIKEGGSTKNWRSSVGGHIDGKAVVRGYPLDDLVGNVSFAEAIYLVLKGELPTERERKIMEAMLVACIDHGVGPPSVVAARTVFSGGNPLNAAVAAGVLTLGDHHGGAIEQCAKVYQEQLTDDVKDVNAHARKVVNDFSQKKKRFPGYGHKLYKRDPRTLRLLELAKEYGFANRFVEFAVAIQDCLEADSGRPLPLNVDGMIAAVISEMGISWKNGKGIFIIGRIPGLVAHVVEEWNREKPFRRLEEGAYDYDGKPLRPVPVKK
Leptospirillum ferriphilum DSM17947	Orf1	Hypothetical protein	VIGVWHPSGLCRRMHWGDKLAETEQQDLPTRKEPDQDSASHSERPAGTGVTAPSWYLKSVKVVLIGLLLVQVAVMVWGTFEAGILAIRAVPYGFLNVLKSLIVNSLLILALLEISRTVVAYFTLGRVKVTFIVDTVLAVFLSEAVVTWFSGESIIRAIELVLILVVLMILRVVAIQYHPSRRDNLPEPVAESQAIKRILERLKSRGKKAGKPSYRKTD
Leptospirillum ferriphilum DSM17947	FdrB	Fumarate reductase, subunit B	MFQYEAPEGARMIQVWINGKEWQVPEGLTMIQAMWHTGHEVIHGIGCLGGVCGACAAVYRMPGNFHLYNALACQTLVKEGMAFSLIASYPTQRAHYDIEAIPDAKEGLFELYPESATCRNCNACTEVCPQGIDVRTSVWQAAFGDFKGVAETTMSCVMCGLCVSRCIAEMAPHEIALYARRAYGSRELPFPENLRQRIESVESGTFDKELERLAHLSPDQLKTECGVK
Leptospirillum ferriphilum DSM17947	FdrA	Fumarate reductase, subunit A	MTAETSSPSNPYDHLPSFDPGDPPPVASPEREELLRRYYPDYRPDRKTTLRVGPNKGEVIPDEIASILESRSLLGSTAMSTLPDVPDTEVDLLVIGGGGAGIMASIFAQQAGAKVLLTTKLRVGDSNTVMAEGGIQVALGDDDSPVRHFKDAYRGGHFTGEPELLSVLVREGPDVIAWLVKKGVLFDRDPSGNLSLRKGGGTSRPRLISAKDYTGLEIVRVLKEDLMNTGVSIWEFSPAVELLQGPEGSCAGAILRDVDNGSLKWVKANAVLLATGGTGRLHIGDFATSNHFGATGDGLVMAYRMGARLLNMESFQYHPTGVIYPSEMAGMLITEAVRGAGARMFNRAGKRFVPELETRDVVAAAIIRECEEGRGVRTPSGHHGVYLDLTSIDREMGEG…
Leptospirillum ferriphilum DSM17947	SucC	Succinyl-CoA synthetase, subunit C	LNIHEYQAKELFKEFGIPVPSGVLVESVDEARRVVAESPLFRGETKPAVWAVKAQIHAGGRGKAGGVKLARKPEEVPDLVGQILGKTLVTHQTGPEGKKVLKVWIEEGSNIAREFYLGVVIDRTTRRMTLIASTEGGMEIEEVAQSHPEKIFHCPVDPLEGYSPYIGRRISQFLGLPFTAQSQLVNIVRDLVDFFQKRDASMVEINPLVLTKEDRLVALDAKVGFDDNAVGRHPEIRSLRDLTEENELEIEASKYNLNYVKLDGNIACMVNGAGLAMATMDVIALAGGSPANFLDVGGGASKETVEQAFRIILGDPHVKGIFVNIFGGIVRCERIAGGIIAAAQDVKISVPLVVRLQGTNAKEGREMLKSSGLAIQVAEELFEGAEKIVLAVKGGK
Leptospirillum ferriphilum DSM17947	SucD	Succinyl-CoA synthetase, subunit D	MSILVDRSTRVIVQGITGKEGSYHATACREYGTKVVGGVTPGKGGTTHEGFPVWNSVFDARDAENPDVSLIFVPPAFAADAILESIAADIPLIVCITEGIPVQDMVRVRRVLDSRNDQGGKIRLIGPNCPGIITPDGAKIGIMPGYIHKRGRVGVVSRSGTLTYEAVWQLTQLGLGESTCVGIGGDPVRGLNFIDVLEMFEADAETEAVVMIGEIGGEDEERAAVFAQKWMTKPVVGFIAGLTAPPGRRMGHAGAIVSGGKGTARDKMAFLESHGVRVVDNPSLIGKTVADVLASGKSRRSLHPA
Leptospirillum ferriphilum DSM17947	Trx	Thioredoxin	MAAEIKVGDKAPDFTLEDQDKNQVTLSSFHGKKNVVLAFYPLDWSPVCTNENTCFSNDLPRFDHANAVVFGISTDSTWSHKAWKEHLKLKHTLLSDIKRKVCQDYGLFIPEANINKRATVIVDKSGVVRYVKVQEILTARDDNEILKALEQLK
Leptospirillum ferriphilum DSM17947	ForA	2-oxoglutarate:ferredoxin oxidoreductase, subunit alpha	MADSAGVEVKPGSTVQTPAQAAAGTEASRQRVVSPEYMFFEAPRERAFITGSEAAKEAIRANVDIAISYPITPQSETMQQVGALWAEGYLKEYYRGEEEFGVMSAIAGASRSGARSLTATAGPGLMRGMEVVASWPGGRMPLVLLIMCRVINAPLSIQPDNAELAYLLNTGNIIFHAENQQDFFDFALKAFVISERPEVTLPVAVAVDGFFVTHARGYVMLPPSDIKLTPRECYHEAVPIMDNENPPARISRDAPIQKSNFISYHVHASWQQEVWAAVERSRKYIDKYMGGLVEVINPDADTIVVASGSAVSQSREAVRQAEEDMGERIGLVKIRSLRPFPTRELREACKNAKRILVPEFNCVGWLHREVCTALYGHTNAEIISGPRVFGGISLPTEMI…
Leptospirillum ferriphilum DSM17947	ForB	2-oxoglutarate:ferredoxin oxidoreductase, subunit beta	MSFDNIKISPALEKYMTKEYRDLVERGPYGKQKKVSEMGTFKEILEEHPMCAGCAMTLFIRLTMIGLPNPEDTILIGTAGCGRLALTQSSIPFIYGNYGDTNAVASGLKRGLATRFPDHNKDVVVMAGDGGLADIGFSAVMHSWFRKEKFTTIMLDNEVYGNTGGQESGMTERGAILKMAPKGKQFEKMDMLGLAKTANVAYIARVTRRIDAGASLPTNPTRVASTVRKAVMIAREIGPTFIQAYTSCNIEYAIPTPKVMDDAKEVENARYGFLEIMSDEAREYLESLEPAKKTKTK
Leptospirillum ferriphilum DSM17947	ForG	2-oxoglutarate:ferredoxin oxidoreductase, subunit gamma	MTNKKRYNIRMAGIGGQGVVTASHILSNGMVIMGGESTLVPFFGSEKRLAPVESYVRIANGKIYEIGEIIYPNVIMIFHPQVITHGKSYTMPFYSGLKPNGVVLINSDTPIKLVPDEERELKERNAKIFYLPATVIAREKADTDLATNMAMVGAISAIMGIPDLPSLEQSVKERFLGKGFVVSGGTAALDNVIERKFAKKEQLLKKNMEVISAAYHYALDHKWVEHKEAVTA
Leptospirillum ferriphilum DSM17947	ForE	2-oxoglutarate:ferredoxin oxidoreductase, subunit epsilon	MYLVAHVDTAVCSETACKLCTQFCPEANTILYDNDKKTAFIAVDRCKACEICVSICDNMAKHNAIKMIMISDIENAFELSKNGFRPAEWDHIPKPSVSGAHQS
Leptospirillum ferriphilum DSM17947	Orf2	Hypothetical protein	LEPVEINDPAQIQEMLKSIVLTGNGFTTECLLVDVFEAGLTYPDYFKAMGEDPTAFYDGKAPAWESYHLRQGKKVFMVYGMGQRGRRIHVAETP
Leptospirillum ferriphilum DSM17947	Orf3	Hypothetical protein	LLKLFDQSDQWRFSRIAEKRKNGPLEGEDARIAEIMEEHPELDQFWSLGELSASPQEVNGQIVNPFVHVTLHLVVQNQIEREYPQEVKKTFLRLVEQGENDHDAIHHIIGVYANLYFKALRKGQPFDESEYAIQLGYLTV
Leptospirillum ferriphilum DSM17947	PorA	Pyruvate:ferredoxin oxidoreductase, subunit alpha	MAGHEGNGLPPIGSVNKKNQIITDPQELFFLSPRSQAFLTGSEVIKEAVKRASVDFSVAYPITPQSEASSLVGELYADGYVGDYMRGESEFAVMGECAGGSFGGARVFTTTAGPGTLRAFENFPMWAGSRLPIEVVFTCRGVNSPLSIQPDTLEIAFMLETGMLLWHAETAQDLFDYILKGYIVAEKPEVHLPIGVIVDGFFVTHTKDMVMMTPENRTLPHYNPYASPVTCMDMESPPVRMMRDPFVMKSNYISYMTHASWQLEVRAAIERSRKHTVALLDGLIEVENPDAEIMIVSSGTAVSQGREAIRLFRDQGMKVGLVKIKTIRPFPTQELRAALKDAKHIFVPEFNIAGWMAREIKSILDNNERVVAGPHVAGGMTMPPEIIVEEIERSLALKG…
Leptospirillum ferriphilum DSM17947	PorB	Pyruvate:ferredoxin oxidoreductase, subunit beta	MGKEKIQINEEFWDIMPDDYKDLVTHATYGKTDRGWKDVGSSTELIAEHSLCAGCPESIAFRHILASIPAPEDTVMVGSTGCTSLVFPMVAVHNIHSLFGNQNAVGTGLKRALNVRFPNKNKDVIVLAGDGATVDIGLDMTLQSWFRGERFTTICFDNELYANTGGQESGLMQKGFVAKMAPVGKKFEKVRLPEIARESGCAYVAVLTTSKPSLVERVVRQAVLIAREIGPTYLQIYTPCILEIGKQSMEGLQEMRDSEAAGERFKFREFITPEAQAFIDDMAAKKKAEKLASAAN
Leptospirillum ferriphilum DSM17947	PorG	Pyruvate:ferredoxin oxidoreductase, subunit gamma	MSTAMKRRINIRMSGLGGQGVVTSAHIMAMAASKEDKFAISNPFFGAEKRMAPAESYVRIGPEKIFDRGELVYPDVVMVFHPQVITMGKSYTMPFYSGIKKNGIIIVNDDIELLTDSEKEELEQMNVLVYYVPATKMALDVAGTELSTNMAMIGSVSGLTDVIGMEALDLALQDRFGKKYVASGGTATLDEAIKKKFAKKEMLLQKNLDTIKVAYDRAKDYAKSKNYIPAVMA
Leptospirillum ferriphilum DSM17947	PorE	Pyruvate:ferredoxin oxidoreductase, subunit epsilon	MYNVAEISEEACVANKGCRLCIMYCPEANCIMMNEEKKVAYVVESRCKGCELCVVVCNAAKHSAVTMVNR
Leptospirillum ferriphilum DSM17947	PorD	Pyruvate:ferredoxin oxidoreductase, subunit delta	VNPYKVLRGPEGFLPPAASLAGNILPEPGQGHIEGQLVSEEQAIEETAKKFASAKVPTIFPGPLVLWGWNDKALRTAEAVERLSVAGGINIIPMPDYRPKYPKIDPEAEINPNHPNLTIWHNKIDVCMFIGVHCHYANLSLKIIRGGTSCFTMAFCAHAGHEDANLTVRDMSPEKVDKVTAILKKLKTNSKGF
Leptospirillum ferriphilum DSM17947	Mdh	Malate/lactate dehydrogenase	VPEAGSRSLEYACKVNAYPAFSCLFFPVALPFPGIGISIKILCLVAGTSKEGCLRRQRNPENQERRCSLRPRKRRKVSIVGAGNVGATTAQKIVENGLADVVILDVREGMAQGKALDILESGPLLGFDTRIVGSGNYETIEGSSVVVVTAGFSRKPGMTREDLLHKNGDIMIEVAGKIRQHAPDSVVIMVTNPMDLMAYMLWKVTGFPRERVIGMGGALDSSRFAYFVSEITNTSVSNIQTMVMGGHGDDMVPLLEFSTIAGVSLKKALEPEVLNLLVERTRDGGGEIVRLMKDSSAYFAPAAAIYSMIESILHDRHRVIPSSVYLEGEYGVKGVFSGVPVQIGNVGLEKIVLLPLSAEEEEAFHKSTESIRQGINTIDRLFPDLGHS
Leptospirillum ferriphilum DSM17947	FumC	Fumarate hydratase, Class II	MNSGEHGSAAGRRVETDSMGAIGVPADRLWGAQTERSLHHFSIGRDRMPIEVIRAMALLKKACANVNRELGKLPAEKADLIIRAADEILSGKLDEEFPLFVWQTGSGTQTNMNVNEVIANRAIQMAGGEVGSKTPVHPNDHVNMSQSSNDTFPTAMHIAAVTALEGRLLPSLRALLRAIEEKSRELSDIVKIGRTHLMDAVPLTLGQEFSGYISQLAQGQTNIETSIPGLLRLAIGGTAVGTGLNAHPEFAERTAGEVARLTGYPFVSAPNKFMALAGHEELLQASSALRTLAASLMKIANDLRWMGSGPRCGLGELSLPENEPGSSIMPGKVNPTQCEAMTMIAIQVMGNDAAVGFAGSQGNFELNVFKPLIIFNFLHSVEILSDGMTSFRKFLVEGI…
Leptospirillum ferriphilum DSM17947	ICDH	Isocitrate dehydrogenase	MANYQKVTPPKHGQKIEMKSGKLHVPDHPIVPFIAGDGTGQDIWNASVRVFDAAVEKAYKGKKKVVWFEVYAGEKANEVYGPNTWLPEDTLNAYREFLVAIKGPLTTPVGGGIRSINVALRQELDLYACVRPVSWFGSPSPVKHPELVDMIIFRENTEDIYAGIEWPTGDPVIAELYKVFEKANIMKKIRFPKTASIGIKPVSEEGTKRLVRSAIRYALANNRQSVTLVHKGNIMKFTEGYFRKWGYELAKEEFGDKTVSWEECGGTPPSGKLLIKDEIADAFLQKILLRPAEYDVIATLNLNGDYLSDALAAQVGGIGIAPGANINYESGAAGFEATHGTAPKYANLDKVNPGAVILSGEMMFRYMGWTEAADLIVKGIRGSVDKKRVTYDFARQMDG…
Leptospirillum ferriphilum DSM17947	RLP	Rubiscol-like protein	MTQEIIRATYTITSGDIKKAASLVAREMSLGVKKTHFENRSTEGFEAKVGDVKESTGKAGKAVLSIDVPCQNIASLYGLLLSIAGEISCLNILKTIELTDFVLPPSLVDRLPGPRFGLDGIKKARKNVERPLFITVIKPSQGLSPAEYGKIAYESLVGGMDVVKSDELLQEPRDRYVDRLKSALEAARRAESETGEPKWVMMHTVDLPSQMRERFLEGARLGSRIAMLSPAASGFPMLEELARLEKAPIMAHMAMSGWLWHKDGMSVRSWSKFMRLAGADIVLYPALEGTLKSSRRDLKDVHDACLAPMGNARKSMIAVGGGMHAGTMGVHHKMFGADFVYLCGGGVCAHPGGPRAGGKSIRQAWEAHSRGISLEKFRKDHKELDQALEAFRKYV
Leptospirillum ferriphilum DSM17947	PEPS	Phosphoenolpyruvate synthase	MKYIRFFNEIKLTDLHLVGGKNASLGEAYQELVPQGVKVPNGYAITSEAYWYLLSAAGILDALKETLNGLDRHNMDDLARRGKRARDLILGARIPEDLWSEIVQGYERLGKEYGENPDVAVRSSATAEDLPTASFAGQQDTYLNIRGLADLREACLKCFASLFTDRAISYRVDKGFNHFDIALSIGIMKMVRSDKGASGVMFSLDTETGFRDVVFITGAYGLGENVVQGNVDPDEYYVYKTTFLTGHKAIIRKNLGQKQFRMVYSEGNAKETVHNQRVSAEDARKFCLTDDEILVLADYAVKVEKHYSLKAGENRPMDMEWAKDGISGDIFLVQARPETVESQKKDDYLEAYTLDEKSRVLVRGKSVGQKIAAGKVHVIRTLSQIRDFKPGEVLVAETT…
Leptospirillum ferriphilum DSM17947	B-CA	Beta Carbonic anhydrase	MSKILEEVLAANKSYVKGFGDKGKLALPPKRQFAILTCMDARIDPAKMAGLSEGDAHVIRNAGGRASEDAVRSLVISYKLLGTKEWFVIHHSDCGMMLFDDGIMRGLLSRSLETARITPKGWEDVGKGPGSDEGQYINFLSFSDLEGSVAEDVRRIRRHPLVPSRIPIYGFYYDVKTGKLVEVPEAMKAGKAS
Leptospirillum ferriphilum DSM17947	G-CA	Gamma Carbonic anhydrase	VILPFRDRFPVVDPTAWIADSAQVIGDVVIGTESSVWFSSVIRGDVHRIRIGSRTNIQDLCVLHVTRGTYPLTVGDEVTVGHRVILHGCSLGNRILVGMGSIIMDGAVIGDDVIIGAGSLVTEKTVVDPGTLVLGSPARVRRKLTTEEKAWLLRSAANYVADRLEYQSAASEAIRNPEYRDPHPQGNDPRKQGGTLFP
Acidthiobacillus ferrooxidans DSM 16786	CbbL1	Large Subunit Rubisco Form I	MAVKKYEAGVKEYRQTYWAPEYVPLDSDILACFKITPQPGVDREEAAAAVAAESSTGTWTTVWTDLLTDMDYYKGRAYRIEDVPGDDTSFYAFIAYPIDLFEEGSVVNVFTSLVGNVFGFKAVRALRLEDVRFPLAYVKTCNGPPHGIQVERDKMNKYGRPMLGCTIKPKLGLSAKNYGRAVYECLRGGLDFTKDDENVNSQPFMRWRDRFLFVADAIHTAEAETGERKGHYLNVTAPSPEEMYERAEFAKELNMPIIMHDFLTGGFCANTGLARWCRKTGTLLHIHRAMHAVVDRNPHHGIHFRVLVKALRLSGGDHLHTGTVVGKLEGDRASTQGWVDLLRESFVPEDRSRGIFFDQDWGSMPGVFAVASGGIHVWHMPSLLAIFGDDAVFQFGGGT…
Acidthiobacillus ferrooxidans DSM 16786	CbbS1	Small Subunit Rubisco Form I	MADIQDYDSTPKYETFSYLPAMGPEKMRRQIAYLVNQGWNPGIEHVEPERASTYYWYMWKLPMFGEQSVDTVIAELEACHRAHSNHHVRLIGYDNYSQSQGSAFVVFRGR
Acidthiobacillus ferrooxidans DSM 16786	CbbL2	Large Subunit Rubisco Form I	LLGCSIKPKLGLSAKNYGRACYEGLRGGLDFTKDDENVNSQPFMRWRQRFDFVMEAIQKAEAETGERKGHYLNVTAPTPEEMYKRAEYAKEIGAPIIMHDYITGGFCANTGLANWCRDNGMLLHIHRAMHAVLDRNPHHGIHFRVLTKILRLSGGDHLHSGTVVGKLEGDREATLGWIDIMRDRFIKEDRSRGIFFDQDWGSMPGVMPVASGGIHVWHMPALVTIFGDDSVLQFGGGTLGHPWGNAAGAAANRVALEACVEARNRGVAIEKEGKAVLTEAAKHSPELKIAMETWKEIKFEFDTVDKLDVAHK
Acidthiobacillus ferrooxidans DSM 16786	CbbS2	Small Subunit Rubisco Form I	MSEVQDYKSRLSDPASRKFETLSYLPALTAEQIRQQVAYIVSKGWNPAVEHTEPENAFGNYWYMWKLPMFGETDVDTILKEAEACHKANPHNHVRIVGYDNFKQSQGTSLVVYRGKTV
Acidthiobacillus ferrooxidans DSM 16786	CbbQ	Rubisco activation protein	MNDQLTEYRIKKAPYYRATGDETELYEAAYSVRMPMMLKGPTGCGKTRFVEYMAYKLGKPLITVACNEDMTASDLVGRFLLDPQGTRWQDGPLTLAARLGAICYLDEVVEARQDTTVVIHPLTDNRRVLPLEKKGELVQAHPDFQLVISYNPGYQSLMKDLKQSTKQRFGALDFNYPDHEIEAEIVSHETGVNKEVADKLVSIAERARNLKGHGLDEGISTRMLVYAGSLINKGVEAKAACRVTLVRPITDDPDMRDALDAAVTTYF
Acidthiobacillus ferrooxidans DSM 16786	CbbM	Rubisco Form II	MTAFIEVDYRFPAGVDARSQAQAIAIGQTAGSWDAHFQHREAQLRGHLGKVAAITELADGCHQATVRFPAANVDGRLGSLLTMIFGKYSLAGPAKVTAIRLPEHFGRLPRFGLEGIRARLGVQERPLVMAIFKPALGLTAGDHAEILAKVAVAGLDIIKDDEILPDLPMAAALARWEACAPVIEARRDQTGRDLLYAVNLSGDARQVQTLALQLVAAGANALLLNVLAYGFPVLEALVADPDIDVPIFAHPSLAGAWCGAPDYGFSYGALLGTLMAYGGADAVLYPAQYGSLPFAAADEWAIVEALRARGVAPVPSSGVHPGMVGRILDDYGAEVILNAGTGIMDHPQGPASGVLAFREAIERWQNAAPRALEDLPAGPLRAAVEKWGQG
Acidthiobacillus ferrooxidans DSM 16786	CsoS2	Carboxysome protein	MSDSMANNMASPRSTRAAALERRRALSHNGAAALGAKPSASAARTVGNMAAMEATGATGKSLSRARREALSQGGAIGLAQANSTAHTGIRVIASDTPTVTAAPVEAAAAAQDLPPPNGCGCKGKDATEIAEREQLLEAVCALVDEDPASVAGPSASAVRKLCQERRRALSTQGKVASSCSRVSRISHNSGQPDALAGLSGRDAAQARREAMCQKGRSDQSAYRPSGRTRQKPAAPAKVEQGTTLSGTSVTGTQVERSAKVTGAEPGSCLAITGTEYIGTEQYGALCTATPEPAPAKVNVGRTTRGQRVSGVELGHSVKVTGDEHGTCKAVTGTEYLSADKFESFCATRPALTPAKVSVAATEAGQRVSGTEVGRSARVTGDEPGSCRKLTGSQYYQPES…
Acidthiobacillus ferrooxidans DSM 16786	CsoS3	Carboxysome protein	VIPTATVRPHTQHGPEIAMNTRNRPGRHVSPQPGVNRPPYGLGTPASTLQARLQKPVFAARDLVLSPKSAPNPACSSDPARPCRHPLTNELENHRLLAHEQAVKGHFAAIIPALKHLAAQQHEADFLERAQRVAHTDLGFLLPAGILEDAWIANLDMRALYGACVMHTIRLMAEQTQAVPQNSDEVTSFLLDCGYHAVDITPCSDGRLKGLVRYILRLPDDAVRSRKAYAGAMFDVEANVKRWIETELMRYREGRPVSADAGTRYLKIAVYHWSSSDPAHEGCAAHHSSERDAAEAGLGRLREFRQAIENSFCCGASVDTLLIGVDTDTDGIKVHVPDADGEMSLYRCVSNLTLYKETVNDDASNARLKVYQAIQAASATDGWGKGNGEPHEGMRRLIA…
Acidthiobacillus ferrooxidans DSM 16786		Carboxysome protein A	MKICQVEKTLVSTNRIKEMGHRPLLVVKEKGGARSIAVDAVGCVSGDWVICVGSSAAREAAGSKDFPSDLTIVGIIDHWSED
Acidthiobacillus ferrooxidans DSM 16786		Carboxysome protein B	MDIMRVVSDLVATRRIPGLQNASLRVLTDAKGRISVAADPVGVPPGKWVIAVSGSAARYAAGDYRILTDLTIAGIIDHWDPSGSQTGN
Acidthiobacillus ferrooxidans DSM 16786		Carboxysome protein S1A	MANVSGVALGMIETRGLVPAIEAADAMTKAAEVRLVGRQFVGGGYVTVLVRGETGAVNAAVRAGADACERVGDGLVAAHIIARVHSEVENILPSSPVE
Acidthiobacillus ferrooxidans DSM 16786		Carboxysome protein S1B	MINVSGVALGMIETRGLVPAIEAADAMTKAAEVRLVGRQFVGGGYVTVLVRGETGAVNAAVRAGADACERVGDGLVAAHIIARVHSEVENILPKTPDAGDSGLDGVVSQSLS
Acidthiobacillus ferrooxidans DSM 16786	Sbp	Sedoheptulose bisphosphatase	MASIGNLALSLLPVTESAARAASGWIGRGEKELGDGAAVDAMRIAIAQVPMRGVVVIGEGEKDEAPMLYNGEVVGSGAGPEVEIAVDPVEGTTFLAQGMPGSICVLAAAPKGSMFQPGPAFYMDKLIVPAPARGKIDPAAPMKDKLHDLARAVGKDVRELRIFLLKKPRHEAMIREIQAAGATVRLQTDGDVSGGIMAALGTKVDAMMGIGGTPEGVISACAARAMGADMFGCLAPQKPGEAEAIAAAGLKAGQWLGRDELVSSDDVLFVATGLTSGDILDGVTRSHYFVESESLVISGHDGILRRVRTHQRID
Acidthiobacillus ferrooxidans DSM 16786	PEPS	Phosphoenolpyruvate synthase	VENFWAERGGAGPRLCFAGHTDVVPSGPLAEWQNDPFQPIIRDGMLYGRGAADMKGSLAAMVVAAERFVALHPAHSGRLAFLITSDEEGIATHGTRHVVDWLREHGETIDWCVVGEPSSEKVLGDVIKNGRRGSLNGRLTVHGIQGHVAYPDKADNPIHRAFRPLADLVDQSWDAGNDFFPPTRLQFSNIHAGTGANNVIPGQLQADFNFRFSTESTPESLQAGVHKILDASAMRYTIDWQLSGPPFFTAPGPLVAATQKALQAVEQRVAQLSTGGGTSDGRFIAQLGGQVVELGPVNATIHKINECVAVADLEHLAQIYMEIMVHLLETANGR
Acidthiobacillus ferrooxidans DSM 16786	PEPS	Phosphoenolpyruvate synthase	MINLGNPKIAFQTCMLPNDGIGLARMEFIISSAIKAHPMALLHPEKVEDAHERAALAMLTQGYAQPADFFVERLSEGIGTIAAAFYPKPVVVRMSDFKTNEYAALLGGRWFEPEEDNPMLGFRGASRYAHPAYTEGFHLECLAMKRVREEMGLDNVILMLPFVRRVKEADDVLAKMAEFGLRRGENGLQVYAMCEIPNNIILIDQFAQRFDGFSIGSNDLTQLTLGVDRDSAIVAYDYDERDDGVKEMIRLAVEGCARNGIHSGLCGQAPSDYPEMAEFLVQIGIQSMSLNPDTVLATTLHVLDVEKKRSGGA
