# Supplementary material for: Comparative genomic analysis of carbon and nitrogen assimilation mechanisms in three indigenous bioleaching bacteria: predictions and validations
Source: BMC Genomics. 2008 Dec 3;9:581. doi: 10.1186/1471-2164-9-581 (PMC2607301; doi:10.1186/1471-2164-9-581)
Supplement: Additional file 2 — Genes involved in nitrogen assimilation in A. ferrooxidans DSM 16786, A. thiooxidans DSM 16786 and L. ferriphilum DSM 17947. [file 1471-2164-9-581-S2.csv]

Organism	Name	Function	Amino Acid Sequence
Acidthiobacillus ferrooxidans DSM 16786	DraT	dinitrogenase reductase ADP-ribosyltransferase	LSAANPLEGQRPARAPSVKLGSNLTGIPSGLLISAEFHAFPMPLHIAGVRDGHPALFQRLSLAREQREAGQVFQAYMDEIFAGGPDRTKGRRFRASYLRLLKGWGYDSNSPEGAVMKGWVESRFGIAPNFHRQVIGRVGDTAWIQYMTDKMSGRFDNNAIWLQLDLLFEFAQWSARRFLAPGQRHLRLFRGTNDFAEHPILWKAGARQGVIRLNNLVSFSSDRDVASAFGDCILEVNVPLVKLLFFKGLLPCRALQAESEYLVIGGEYAAHMHYY
Acidthiobacillus ferrooxidans DSM 16786	DraG	ADP-ribosylglycohydrolase	MGYDLRERALGAYLGLAIGDALGATVEFMSPTEIREEYGVHRNMTGGGWLHLRPGQVTDDTQMCLVLGRSILADEQWSVTRFAEGMVQWLRSHPVDVGNTCRRGIRRFMLNGSTAAEPAEWDAGNGACVRNLPAVLATLSAPATFRRISVEQAHLTHHHPLSDVATLTLGEMLRCALRGEGVSSVRRLADALVARYPEFAFKEIPQAPTPYIVDTVRAVLYALLHTDNFKDCLIAVVNQGGDADTTGALAGMLAGGLYGTYGLPGTWLQRLDPAVQKEIAAQVDQLLIRGERTDHEQLPASMPPRIVFYEKPGCANNARQIALLRAAGCVVEVHDLLQTAWTAETLRPYFSDRPVAEWFNPASPRVKSGEIVPEAFTEAGALAAMLLDPLLIRRPLMEA…
Acidthiobacillus ferrooxidans DSM 16786	NifA	Nitrogen response regulator	VYRCARHLSQERHKGVSFRSDVRLLQMIANLVGQTVNLHQGISAERNRLLQEKHRLQKELQKRYSIKNVIGNSRAMQAVFADVHQAAPGKATVLLRGESGTGKEVIARAIHYLSPRRDKAFVSLNCAALPESILESELFGHERGAFTGATQERKGRFELADGGTLFLDEIGDISPAFQAKLLRVLQEREFERVGGTQTRRVNVRIIAATNRNLEEAVSKGEFRADLYYRINVVSIFLPPLRERREDIPALIEHFLARYNAENQRKLTLTPEALQTMVSCYWPGNVRELENCVERTATMMRGDIIRNLDVPCQRNQCLSMALRPLEGSHPIVTMKLSSGMSVPPHAAPDVEGQVTDASGAGDGEGSLPLSERDRLIQAMDRCGWVQAKAARLLGTTTRKL…
Acidthiobacillus ferrooxidans DSM 16786	NifK	Nitrogenase, beta chain	MSQNAEKVLDHFNLFREPEYQEMFKNKKAQFENPVPQDKLVQVREWTKTWDYREKNFAREALTVNPAKACQPLGAVFAAVGFESTLPFVHGSQGCVAYYRSHLSRHFKEPTSCVSSSMTEDAAVFGGLNNMVDGLANAYAMYKPKMIAVSTTCMAEVIGDDLNAFIKTSKEKGSVPEEYDVPFAHTPAFVGSHVTGYDNALKGVLAHFWDGKAGTVPALVREPNEKINFIGGFDGYTVGNTREVKRILDLMKLEYTILADTSDVFDTPSDGKFRMYDGGTTLEDTAAALNAKATFSMQEYCTEKTLPFIAEHGQEVVALNCPIGVSGTDKFLMELSRVSGKAIPDELKKERGRLVDAIADSTAHIHGKXFAIYGDPDQCLGLAAFLMELGGEPTHVLAT…
Acidthiobacillus ferrooxidans DSM 16786	NifD	Nitrogenase, alpha chain	MSITAEETREQIVAETKTRNRALIDEVLKVYPEKTAKRRAKHLNVFEDGKSDCGVKSNIKSVPGVMTIRGCAYAGSKGVVWGPIKDMIHISHGPVGCGQYSWGSRRNYYIGTTGVDTFVTMQFTSDFQEKDIVFGGDKKLEKIMDEIEDLFPLNHGITVQSECPIGLIGDDIEAVSKKKSKEFGGKTIVPVRCEGFRGVSQSLGHHIANDSVRDYVFEKQGAEPKAFEKTPYDVAIIGDYNIGGDAWSSRILLEEMGLRVIAQWSGDGSLAELENTPMAKLNVLHCYRSMNYISRYMEEKHGVPWVEYNFFGPSKIAESLRTIASYFDDHIKEGAERVIEKYNRLTAEVIAKYRPRLEGRTVMLFVGGLRPRHVIGAYEDLGMNVVGTGYEFGHNDDYQ…
Acidthiobacillus ferrooxidans DSM 16786	NifH	Nitrogenase, NifH	MSDKLRQIAFYGKGGIGKSTTSQNTLAALTEMGQKILIVGCDPKADSTRLILHSKAQDTVLSLAAEAGSVEDLEIEDVMKVGYRDIRCVESGGPEPGVGCAGRGVITSINFLEENGAYDGVDYVSYDVLGDVVCGGFAMPIRENKAQEIYIVMSGEMMAMYAANNISKGILKYANSGGVRLGGLVCNERQTDKELELAEALAGKLGTKLIHFVPRDNIVQHAELRRMTVLEYAPESKQAEEYRQLAQKIHANGGNGTIPTPITMDELEEMLMEFGIMSAVDESVIGKSAAELAAAV
Acidthiobacillus ferrooxidans DSM 16786	AmtB1	Ammonia permease	MQKGAKHQFLPVASGIGAWIWLASPLAQADTTTPFNSGDTAWMLSSTALVLLMTVPGLALFYAGMVRKKNVLATAAQSFAITALVSVLWMFIGYSLTFTSGNAFMGGLSRLFLNGMGLDSANGLAPTIPESVYMTFQMTFAIITPALIVGAFAERMKFSALLWFTGLWSLLVYAPIAHMVWGPGGWLAADGVLDYAGGTVVHINAGIAGLVAALVMGKRIGYRHDAMHPNNLMYTLIGASLLWVGWFGFNAGSAVAASDRAGMAMSTTQIATAVATLSWMFAEWLARGKPTVLGMTSGAVAGLVAITPASGFVGPMGALWIGLAAGVICFWAAVYLKNRLGYDDSLDAFGVHAIGGIIGALLTGVFAVKAIGGTAGMLEGNTGQLLIQATGVGVTIVYD…
Acidthiobacillus ferrooxidans DSM 16786	AmtB2	Ammonia permease	MPGAGSSSGGGDEPGLLANPRPVWCSPSTLKQLRGRRPSKGNLGNSGLGLQLVGAAFIIVLNIVVTYILLKLISLDVPLRMSEDELLIGDDAVHGEEAYTFFGDGERRPVTGD
Acidthiobacillus ferrooxidans DSM 16786	AmtB2	Ammonia permease	LLNTGDNAWQLTAATVVGLQSVPGLVVLYAGIVKKKWAVNSAFMAFYAFAAVLIAWVLWAYNMGFGNQWFPFVGTPHPIISMQDELKQALIPASNTSAAFPMSTMVYFQFVFAAITLVIMAGAVLGRMSFRAWMIFVPLWLTFSYTVGAFSLWGGGFLSSLGVIDYSGGYVIHLSAGVAGFVAAAVIGPRLARDRENFQPNNVLLMLVGAGILWLGWNGFNGGDPYAASRDAGAAVLNTNIATAVSVIVWTIMDIFYFKKPSVIGAVQGMITGLVAITPAAGVVNGWGAIAIGISFGVIPWLSMNLLGQNRTVPPRWDDTPGGSSITHAGGRVLLRWWG
Acidthiobacillus ferrooxidans DSM 16786	AmtB3	Ammonia permease	MSAQQIAAVQGLVALNSLMALVGGMLAALAVGKGDPGFVHNGALAGLVAICAGSDVVQPIGALAIGAIAGIIFVYLFTFVQHRLRLDDVLGVWPLHGVCGVWGGLAVGIFGHQFLGGAGGVSFWSQLLGTALGVLVALAGSGIVYGSIKYFIGIRLDPEAEYAGADLSLHHVSAYPEEDIERA
Acidthiobacillus ferrooxidans DSM 16786	AmtB3	Ammonia permease	MGAILVFAMHGGFAFLELGTVRRRSQVNALVKILSDFGISTIVYFFVGYHIAYGISFFADVKALTASNHGFQMVRFFFLLTFAAAVPAIISGGIAERARFYPQLLATAFLVGLVYPFYEGIVWNGHYGIQAWFTSVFGAPFHDFAGSVVVHAMGGWMALMAVWLLGSRKGRYGKDGAVHAQGSFRSLTLSGSESRSKIVGSVSFQGRSARKNHFVQVWFAHSWVEAVDGHGLGAEAVQRGHTGLHYRRSCGRSRALSVEATQISGRFHHAQNGTVPVFGTTDGTQWRFAQVVAALTKTDHRVGLLKGCGELRHEIALTHQQLIADPLRRTRANTR
Acidthiobacillus ferrooxidans DSM 16786	GlnB1	Nitrogen regulatory protein PII	MKKIEAIIKPFKLDDVREALQELGLAGMTVTEVKGFGRQKGHTELYRGAEYVVDFLPKLKLEVVVSDEMADRAIEAIEQAARTGKIGDGKIFVGSVERVIRIRTGEEGDEAV
Acidthiobacillus ferrooxidans DSM 16786	GlnB2	Nitrogen regulatory protein PII	MKLISAIVKPFNLDDVREALSAMGIQGLTVTKVKGFGRQKGHTELYRGAEYVVDFLPKVKIEADEVLDQAIEAMEAMEAMEAMEAIEKGARTGKIGNRKIFVSEVTEAVRIRTGEIGESICNPPFYGKVSAS
Acidthiobacillus ferrooxidans DSM 16786	GlnB3	Nitrogen regulatory protein PII	MKLITAIVKPFKLDDVREALSAVGIQGLTVTEVKGFGRQKGHTELYRGAEYVVDFLPKVKIEAVISDDAVDQAVEAIEKGARTGKIGDGKIFVSEVLETIRIRTRESGNDAL
Acidthiobacillus ferrooxidans DSM 16786	GlnB4	Nitrogen regulatory protein PII	MKQLSAIIRPFKLDDICDALATIGIRGMTVTEVTGFEQRKGHSQIYRGHTYVSDFIARIKIEAVISDERLDDAIAAVVKEARTGKDGDGKIFVLNVSEAIRIRTGEMGDEACNPPFYGELSAS
Acidthiobacillus ferrooxidans DSM 16786	GlnD	UTP:GlnB (protein PII) uridylyltransferase	MTIHPAQSRTPAALGEVRGSSPAATSPQQSASALLHQRSRAVDSTLRRLWQSTSGADAATAQELTLAAVGGYGRGTLFPHSDIDLLILTPPTLTTVQKGFIEGFLTSLWDLQMQVGHSVRSVDECLQEARQDLGIATTLLESRYLAGSHPLLQQLSDALRENPPWPSPLFFAAKLAEQENRHARCSDTAFHLEPNLKEGPGALRNIHHLQWLAASVFGEGSLRRLRDEDIITGEEYRQLLRAQALLSRLRIALHLATGRHEDRLRLDLQVPLARQLGYTDRPGRTAVEQLMQKLYRAFADILRIAAIAQENIAQHLAARTPALEVTDQRATLSRPTLHRDDIQLLRHILGLFRSLVEDPRRRTLDAQTQRHLYALRNAVHPRDLDHDPVAQEQLLAILA…
Acidthiobacillus ferrooxidans DSM 16786	NtrB	Signal transduction histidine kinase, nitrogen specific	MSMVCRVQGAVFLTVWCAFCFTEHGACLVNHKIGACMARRKNITTLPAENMVLDALESAVLVLGADYHIRYMNPAAENLLRISQHQALGQYLPALCSVVGEERFATLFVDTIAANTATLRRALPLALSEGGGAVVDLVVTPAPTDGLIIEMRPMELPARHAEEEMQDRIYGAAQEMLRGLAHEIKNPLGGLRGAAQLLDRELQRPELKDYTRVILHEVDRLHHLVDRLQGPRSRPVFAEVNIHQVLEHVRRLLNAELPTGIAVRFDYDPSIPDLMADQEQLVQVFLNLMRNAQQALDRHGAILIRTRVERYVTLLHHKFRLALRVDVVDNGPGISPDLLPRIFLPLVTSRAEGMGMGLAIVQGLVRGHGGVVHCHSQPGETVFSVSLPLSPHREASA
Acidthiobacillus ferrooxidans DSM 16786	NtrC	Response regulator, nitrogen metabolism	MTQVWIIDDDPSIRWVLEKALTQADILVRSFADADSALRALGREQPGAVVTDLRMPGLDGLAFLREVQSRWPKLPVIVMTAHSDLDNAVAAFQSGAFEYLPKPFDMDEAVTLVQRALGSRAGPGAAGVEESDPAEMIGEAPAMQEVFRAIGRLSRSQINVLITGESGSGKELVASALHRHSPRARGPFIAINTAAIPAELLESELFGHEKGAFTGAVQTRQGRFEQASGGTLFLDEIGDMPAALQTRLLRVLSDGTFYRVGGHAPQRADVRVLAATHQNLEAKVRDGSFREDLYHRLNVIHIHLPPIRERREDIPRLARHFLRRSAEQLDVERRILSPEAESAFMNWHWPGNVRQLENVCRWITVMAPTREVQVTDLPPEMAASPMSAMMPDPNTQDWR…
Acidthiobacillus thiooxidans DSM17318	AmtB1	Ammonia permease	MLATGVTPPGGNVFFLLMGAILVFAMHAGFAFLELGTVRRRSQVNALVKILSDFGISTIVYFFIGYHIAYGISFFGNVQTLTAGDHGFEMVRFFFLLTFAAAVPAIISGGIAERARFYPQLLATAFLVGLVYPFYEGIVWDNNYGIQAWFTQTFGAPFHDFAGSVVVHAMGGWMALMAVWLLGPRRGRYGKDGTVHAMPPSNIPFLALGSWILIIGWFGFNVMSAQQLAQVQGLVALNSLMALVGGMLAALAVGKGDPGFVHNGALAGLVAICAGSDVVQPIGALAIGAIAGIIFVYLFTFVQHRLRLDDVLGVWPLHGVCGVWGGLAVGIFGLKMLGGAGGVSFWSQLLGTSLGVLIALLGSGVVYGTIKAFIGIRLDAEAEYAGPDLSIHHVSAYPE…
Acidthiobacillus thiooxidans DSM17318	AmtB2	Ammonia permease	MMKKGARQYVFRGTAWMGALTLLGSPLAEAGTSTPSFNSGDTAWMLTSTALVLLMTVPGLALFYAGMVRKKNVLATAAQSFAVTALISVLWMMLGYSLSFTTGNAFMGGMSRLFLNGLGLDSVSSLAPTIPESVYMTFQMTFAIITPALIVGAFAERMKFSALLWFTGLWSLLVYAPIAHMVWGPGGWLDADGVLDYAGGTVVHINAGVAGLVAALVMGKRVGYKHDAMHPNNLMYTLIGASLLWVGWFGFNAGSAVAASDRAGMALAVTQIATAVAALAWMFAEWVARGKPTVLGMTSGAVAGLVAITPASGFVGPMGALWIGIAAGVICFWASVYLKTGWLR
Acidthiobacillus thiooxidans DSM17318	AmtB2	Ammonia permease	MSGAAHRGVCRQAIGGTAGVLEGNTGQLLIQATGVGVTIVYDAIVSFIILKAIDWTLGLRVKEEQEREGLDITQHGEQVYE
Acidthiobacillus thiooxidans DSM17318	AmtB3	Ammonia permease	MSVAWLNTGDNAWQLTAATIVGMQSVPGLVVLYAGIVKKKWAVNSAFMAFYAFAAVMIAWLLWGYNMAFGHQWFSFVGIPGPIASMNDELMQTVFPTSGSTAAMPMATMVYFQFVFAAITLVIMAGAFLGRMSFKAWMIFVPLWLTFSYTVGAFSLWGGGFLSTMGVIDYSGGYVIHLSAGIAGFVGAAVIGPRLARDRENFQPNNVLLMLVGAGILWLGWNGFNGGDPYAASRDAGAAVLNTNVATAMSVLTWTVMDIFYFKKPAVIGAVQGMITGLVAITPAAGVVDGYGAIAIGIASGIIPWISMNIVGKTALFRKVDDTLGVFHTHAVAGVLGGIMVGLLATKEGCKAYGLSNPGGALTDGNWHQVWLQIIGAAFIIALNIVVTYILLKLISLVV…
Acidthiobacillus thiooxidans DSM17318	GlnB1	Nitrogen regulatory protein PII	MKKIEAIIKPFKLDDVREALQEIGLAGMTVTEVKGFGRQKGHTELYRGAEYVVDFLPKLKLEVVVGDDMADRAIEAIEQSARTGKIGDGKIFVSAVERIIRIRTGEEGAEAV
Acidthiobacillus thiooxidans DSM17318	GlnB2	Nitrogen regulatory protein PII	MFQPCARGNVMKLITAIVKPFKLDDVREALSAVGIQGLTVTEVKGFGRQKGHTELYRGAEYVVDFLPKVKIETVISDDAVDQAIEAIEKGARTGKIGDGKIFVSEVLDAIRIRTGETGNDAL
Acidthiobacillus thiooxidans DSM17318	NarK	Nitrate/nitrite transporter	MKELLTMLRSGNWRALVASFLYFDTGFTVWLLYGPLAPYMIHSLHLSDAKQGFLVAVPILSAAILRVGMGNLYQSMNGRWLALGGVALSAIPPLFLLLYPGVPGYSLLIVLGVLLGVGGASFAVALPMAGSNYPAQVQGTVLGIAAAGNIGAVLDGFLFPPLAAHFGWAHATAAALPLLALAGVSLFFWGKDSAPKSGRVKPALLGFVVTLAGLAVLAVATPMGWLGLQGKSALLMLPVYGVLLTGIFLPQRYRLALRERDTWVIILIYAITFGGFVGMSAYVSLLMVTLYHLPKVDAGMLMALFAFTGAMLRPLGGMIADRISGAAALRWFLGGIALMDMLFATWTPPLDLAIGFLLILYACFGLGNGATFQLVPLRWPEKTGIMTGIIGAAGGIGGF…
Acidthiobacillus thiooxidans DSM17318	NrtA	ABC transport system, periplasmic component	LRHIIETEPAKKLRFAVVSPVSNHHYQLRHWLRAASIDPDQDIQITVVPPRHMVAALRAGEIDGYCVGEPWGSLAAAENVGIPIISSYELWNNLMEKVLAVRNDWSQREPDLYLAMIRAILTASQWLDNPQHRLEAAPWVAAAIGVPREVVAMALTGNVPGLAQQEDFHVFARYSANFPWHSHALWLARQMQTAGQWPQGVYSETLIPQVYRCDIYRQAAKALRLPVPNTDFVDWGNHTQSWQVQSDDGHPVTMGPNLIFDGSTVTR
Acidthiobacillus thiooxidans DSM17318	Orf4	Hypothetical protein	MPSLKKTAAHLAVMNALLVTLAGTWANADTLSDAITQGQVHLDFRPRYEFMSQDGKKDANAFTVQTLLGLNSKPISGFSADLQFINVAGIINQYNSLRNGKTAYSVIPDPDESNVNQAYLQFAGIPGWKLRAGRQEINLDDERFVGAVGFRQTPQTFDSVSISGKPLKDLSIYGAYIWRIKNILNENVPSQTILSEINWSPSSFIHAQGFGYWYGNQAHSAIPGAAACFLSGNAQVCNSQTLGLRVGGVIPLTHTLKLPYDLSYARQLPYDGGSAAINASYYHLSAGLALPSVALHANYMVMGANPQGSYGFQTPLATKHAFNGWAEVFLTTPPKGLRSLYVTATGKIMKTQLMATYYDFQADHGAAHYGNELDLSVTHGFSRHWSAGVQYADYRRSSY…
Acidthiobacillus thiooxidans DSM17318	NirB	Nitrite reductase	MHITVPQKPRLVVVGNGMAGIRAVEELLKMEPDLYEISVFGAEPHPNYNRILLTPVLAGEMALEETILNPLEWYAEHGIQLFTGNSVTRIDRVKRQVITADGKATPYDRLLLATGAAAAMAPVPGNHLPGVLSYRDMADVEALTKSSALGGQAVVIGGGLLGLEVAHGLRARGMEVTVIHRRAWPLDKQLDQRGGVLLQKAMEARGVRFLLGKETAEILGTTHVTGLRFSDGTEIPADVLVMTIGIKPRIELAQAAGLQCETGILVNDTLQTYDPRIYAVGECVQHRGQTYGLVAPLFEQAKVAANHLAEYGRMRYQGSVTSTKLKVTGIELFSAGNFTGGEDCEEVTLLDGSQGVYKKVILQENKVVGGLLYGDTSIGPWLFQLMRDGTDVSAFRDNI…
Acidthiobacillus thiooxidans DSM17318	Tnp4	Transposase	MGDETNQLRKPIPEAIQTMVVDTLGGRIQVSWDKESAATPFGQLVFFAEFLEVSGLFDAWVEDCPLIYNSPNAPKKRDVLGTWDLSILAGHRRYAHVTALRSDGVSPQILGMSKIVSEDALRRALGKIPEAEGTEWMRKHLFKSAKVACDTPWILDIDTTIKTLFGHQEGAEVGYNPHKPGRPSHAYHAYWVGNLRLLLDVEVTAGNTTASNHAQPGLNRVLDTLSAEQRPYLVRGDCGFGNDAVIREMETRQQSYLFKLRQSPRVKRLLQREFTRRDWADAGQGWEGREDTIQLAGWQQSRRVVILRRLLKDHLIATREYQGQLEFAFVDRRQTKVYEYAVLVTDLKEGILSIAQLYRDRADAENGFDELKNQWGWGGYTTRDLARCRLSARAVGLVY…
Acidthiobacillus thiooxidans DSM17318	NirB	Nitrite reductase	VDSGWEIYVGGNGGMKVRAADLLCKVKTHEEVLEMAKAFLQMYREDAQYLERTAPWVERIGLEKIKATIVDDANTRKTLAERMDFALAQEKDPWKEAVSGRLDIHAAPIRRIPA
Acidthiobacillus thiooxidans DSM17318	NirD	Ferredoxin subunit of nitrite reductase	MEWMALGTLEEIPARGGRYVETPFGEIAVLRNENDEVFAVSNHCPHRGGPLSEGFVSGKLVFCPLHNWQIDLEKGEAMAPDSGCVKRFPIRMEGGQIWLGLQEIAP
Acidthiobacillus thiooxidans DSM17318	NarB	Nitrate reductase	MSLLRTQQSVPLQRLESKSVCPYCGTGCGVIIEHDGQQITGVRGDPDHPANFGQLCSKGSTLHLSCHGSDRASEPLRRDRSSGDWTALNWTAALTQMAESWAEIIHRQGPQAVALYVSGQLPTEDYYVANKLAKGFIGTNHIDTNSRLCMASAVTGYKRSLGMDSVPCAYEDLEETDCLFIVGANVAYAHPILFRRIEAAKLRRPELKIIVADPRRTPTASIADIFLPLQPGTDVALFHGMLHILIWEDLIDREYIVTHTEGWDELKARVQNYTPQRVAEICHIPEAELRAAAQTFGTAPSVLSLWCQGLNQSSHGTDKNSSLINLHLATGQIGRPGAGPFSLTGQPNAMGGRETGGMPALLPGHREVANPEHRSEMAALWEISNIHPQPGYTAVPLFQ…
Acidthiobacillus thiooxidans DSM17318	CysG	Uroporphyrinogen-III methylase	MQTCTTPFPVSIVGAGPGDPELLTLKAAKRIAAADIIFYDALANPGLLDMAPAGCKKVEVGKRGGQDSTPQIRIHEHLIRSAQQGLKVVRLKGGDPFLFGRGGEECLALRAAHIDYEIIPGISSGMAAAAYAGVPLTHRHRSQSVIFLTGHEARGSHPPDWSRYAKAADTLVIYMGIERISDICQGLMAGGLAAETPCLAVQWATITQKQVQAPLQQFSTAIQAAELGSPAILVIGSVVELADICAWFPGEAVLPAQRLQHP
Acidthiobacillus thiooxidans DSM17318	NasT	Response regulator	MHRIVLIDNNVERAEILREALASEGQTVVDIFGWSALSWQRLENLQPDVIIAEAGSPERDVLEHIVFLSETLELPVVVLGAPEDEDTMRRAIRAGVAAYVAHGISAQDIAPILKVAALRYAEYRQLRKELKDTQNALSERKQIEKAKGILMRDLQIDEAEAYRRMRRLAMDKGKKLGEIAEMIITVGEAGSS
Acidthiobacillus thiooxidans DSM17318	NtrB	Signal transduction histidine kinase, nitrogen specific	MVQRKITKTALTENAVLDALESAVMTLDAQHKLRFMNPAAENLLRISQHQARGQTVAALCSIVGEDRFAALFADATDLNGTILRRALPLQLHDGSHAVVDLVVTPLADGHLIIEMRPMELPARHAEEEMQDRIYGAAQEMLRGLAHEIKNPLGGLRGATQLLERELQRPELKDYTRVILHEVDRLHHLVDRLQGPRSRPIFASVNIHQVLEHVRRLLQTELPTGIALRFDYDLSIPEVYADQEQLVQVFLNLLRNAQQALDRHGTILIRTRVDRYVTLLHQKFRLALRVDVVDSGPGIPEDLLPRIFLPLVTSRAAGMGMGLAIAQGLGGT
Acidthiobacillus thiooxidans DSM17318	NtrC	Response regulator, nitrogen metabolism	LGSQEEPTASSQTEDADPAEMIGEAPAMQEVFRAIGRLSRSQINVLITGESGAGKELVASALHRHSPRARGPFIAINTAAIPAELLESELFGHEKGAFTGAVQTRQGRFEQASGGTLFLDEIGDMPAALQTRLLRVLSDGTFYRVGGHAPLRADVRVLAATHQNLEAKVRDGSFREDLYHRLNVIHIHLPPLRERREDIPRLARHFLRRSADQLDVERKLLSPAAEMAFTEWHWPGNVRQLENVCRWVTVMAPTSEVQITDLPPEMSVAAPLAELTEAPILQDWRLQLGTLVRQRLASGEESLLDKIQPQFERCMLEAALQHTRGHKQDAAQKLGWGRNTLTRKLKELGIEDH
Leptospirillum ferriphilum DSM17947	AmtB1	Ammonia permease	MGIWTGSVRPAWADSSHSDKQVMEGLDTLWVVVAAILVLFMQAGFAFLETGLSRGKNAGHIATKNLVILGVSVLVFWAMGFGISFSDGNMFIGLHGFFVNPFGPTADKMFPSLSYSDATMASKVLFETAFCAVSLAIVWGGMAERVRFPVYILFGIVFSGLIYPVVGHWIWGNGWLSRLGMQDFAGSTVVHLQGALSALAGTLFLGPRMGKYREKGVPLPIPGHNIPFVVLGTLILWLGWFGFNPGSTLGVNLPVPGYFAYVAMTTNLAAASGVLAATFVSWFLLKAPDMSMMANGALAALVAITASCAFVTPLMSVLIGAVAGAIAVVGVLWIDRKGIDDPVGAVSVHGMAGVWGTLSTGFFASPDRVSIVGVGRPGLFYGGGWHQLAVQSLGILAVS…
Leptospirillum ferriphilum DSM17947	AmtB2	Ammonia permease	MKRQLLGRTGAVLPGAILGLLAGAGPVWAATGPTTAAIAADTVWTVVAAVLVMFMQAGFAFLEAGLTRAKNAGHIAVKNLVIYSISSLVFWAVGFAICFGTGNSIIGTSGWGLDVADKDINTVFGSLSFSDVPLAAKYLFEVVFCAVSLAIVWGGMAERTKFSVYIIFGVIFSAVIYPVVGHWIWGGGWLSTLGMQDFAGSTVVHLQGAAAAFAGALLLGPRIGKYARDGKSNAIPGHNIPFVVLGTLILWLGWFGFNPGSTLMATTPSVGYFAYIAMTTNLAAAAGALAAMFTAWRVLGAPDMSMVANGAIAALVAITASCAFVDPWASVVIGAMAGMIAVLGVLLIDKLHIDDPVGAVSVHGMAGIWGTLSNGLFATPDRVKLLAVGSPGLFYGGGI…
Leptospirillum ferriphilum DSM17947	AmtB3	Ammonia permease	MGREFGVLALYAFAAVLVAWVLWGYNMGFGPQWFPFLGTPKPALSDVFELSQAAIPAAKATANFPMATMVFFQFVFAAITLIILAGSVLGRMSFKAWMLFVPLWLTGSYVVGAFSLWGGGWLSQMGVIDYSGGYVIHLAAGFGGLVAAWVVGPRLARDRASFLPNNILLTLVGAGLLWLGWDGFNGGDPYAANADAGVAVLNTNIATAVSLIVWTLLDVFYFGKPSVIGAIQGMITGLVAITPAAGVVNGMGAIVIGIASGIVPWISMNIVGKKFILFKKVDDTLGVFHTHGVAGLLGGVMTGIFATPALCQAFGLSNPGGWLYGNFHQVVLQLIGAGFIIVLNVVVTYVILKLISFVTPLRMDEKVLEIGDDAVHGEEAYAFYGEGDRKPILGD
Leptospirillum ferriphilum DSM17947	GlnB1	Nitrogen regulatory protein PII	MKKMKMIVAVIKPSRLEFVRDALLDEGILGMTVSDVRGYGRQKGQVEQYRGSQMQIDFLPKIKLEVVVPSHLLEKALKLIRDAARTDHIGDGKIFVLDLENVIRIRTGEEGHAAI
Leptospirillum ferriphilum DSM17947	GlnB2	Nitrogen regulatory protein PII	MEGLKLYTVKKVEIVVGGEHLKFVKTLLDDVRVSGYTIIPNVSGKGHSGFHEGHLMFNDVNTLVMVITVVPENWVETILAGLTPLFERYSGVVFVSDVQVSRREYFGEDPKAS
Leptospirillum ferriphilum DSM17947	GlnB3	Nitrogen regulatory protein PII	MKKIEAIVKPHKLEAVKEAVTALGVFGMTVTEVKGYGRQKGHTEQYRGAEILVEFLPKMKIEIVVPDARVPGVTDAIRRAAVTGAIGDGKIFIQSIEGAIRIRTGETGEEAI
Leptospirillum ferriphilum DSM17947	NtrX	Response regulator	MARETLLIVDDEPNILKTLGDILSDEGYRVQTALSAGEGLRKLEEDAPEVVFLDVWLGPDDGLVLLNAIREKFPRTQVIVMSGHGTIETAVRAIKNGAFDYVEKPFSLDKVLITVQNALRQRSLEEENQSLRRIVERTYQIIGQSGVIRDLLGAIEKAGPTNGWVLIHGENGTGKELVAREIHRLSPRNGQAFIDINCAAIPDNLIESELFGYEKGAFTGAVTQKKGKFEAASGGTLFLDEIGDMSLPVQAKVLRVLQEKKFQRVGGNRDVSVDVRVIAASNKDLVDLIRKREFRDDLFYRLNVIPITVPPLRERPEDIPLLLDHFIGELVDHEGLKPKHFSEEAATLLCQYSWPGNVRELKNLVERLLIMVPDPVIDVSAIRQMLGNTVSPPSISEEV…
Leptospirillum ferriphilum DSM17947	NtrY	Signal transduction histidine kinase	VAVEETTEMRKKLIRSPVVLISAFLVLTLLTTFLEMRTPPAHYSSRLISHLIVIFLFNIDLILAISLILVLVRNIVKLYWDRRTGVFGSGFKSRLIGSFLLMVLIPSVLLFIVASGFLNNSVQRWFSFPITDSLHSSLEVAKGYYNQTKENTVLIAREISDEMSVRPGMVGHPGVLKAFLSLKRKEYDLAGVELYVLHPGSEATSVIPVRIAQVNSLNVRLLDLPRDQITQALAKGGEAFVYSTGLGDLIRAVVPVAYPGPRGKRALSRQGAVVVNYFVPGRFLEKMRNITHAFRDYQALQKFKNPIRESYLLLFLMITLIIIFGAVWFGIYLARKITEPIGALEKATEEVAKGNLAVRVPESGQDEFAILIRSFNQMTEDLAHSNHTLQEANSELARR…
